# Supplementary material for: Efficient perovskite/Cu(In,Ga)Se2 tandem solar cells with a composite intermediate recombination layer
Source: Nat Commun. 2025 Dec 10;17:711. doi: 10.1038/s41467-025-67350-y (PMC12820335; doi:10.1038/s41467-025-67350-y)
Supplement: Supplementary file 4 — Source data [file 41467_2025_67350_MOESM4_ESM.xlsx]

## Sheet: Figure 2h
Time (s)	SPV (V)	Time (s)	SPV (V)	Time (s)	SPV (V)	Time (s)	SPV (V)
0	-9.25e-05	0	1.375e-05	0	-1.28125e-05	0	-2.28125e-05
4e-10	-9.75e-05	4e-10	1.34375e-05	4e-10	-1.32812e-05	4e-10	-2.375e-05
8e-10	-8.9375e-05	8e-10	1.32813e-05	8e-10	-1.15625e-05	8e-10	-2.17188e-05
1.2e-09	-8.67187e-05	1.2e-09	1.09375e-05	1.2e-09	-1.28125e-05	1.2e-09	-2.59375e-05
1.6e-09	-8.70312e-05	1.6e-09	1.20313e-05	1.6e-09	-1.34375e-05	1.6e-09	-2.48437e-05
2e-09	-7.70312e-05	2e-09	1.46875e-05	2e-09	-1.10937e-05	2e-09	-2.54687e-05
2.4e-09	-7.34375e-05	2.4e-09	1.54688e-05	2.4e-09	-1.20312e-05	2.4e-09	-2.54687e-05
2.8e-09	-7.75e-05	2.8e-09	1.375e-05	2.8e-09	-1.26563e-05	2.8e-09	-2.8125e-05
3.2e-09	-9.09375e-05	3.2e-09	1.34375e-05	3.2e-09	-1.48437e-05	3.2e-09	-2.85937e-05
3.6e-09	-0.000101562	3.6e-09	1.17188e-05	3.6e-09	-1.64062e-05	3.6e-09	-3.25e-05
4e-09	-9.95312e-05	4e-09	1.48438e-05	4e-09	-1.28125e-05	4e-09	-3.60937e-05
4.4e-09	-9.32812e-05	4.4e-09	1.34375e-05	4.4e-09	-1.375e-05	4.4e-09	-4.32812e-05
4.8e-09	-9.17187e-05	4.8e-09	1.26563e-05	4.8e-09	-1.90625e-05	4.8e-09	-4.875e-05
5.2e-09	-9.17187e-05	5.2e-09	1.26563e-05	5.2e-09	-1.57812e-05	5.2e-09	-5.60937e-05
5.6e-09	-9.71875e-05	5.6e-09	1.25e-05	5.6e-09	-2.125e-05	5.6e-09	-6.57812e-05
6e-09	-9.60937e-05	6e-09	7.8125e-06	6e-09	-2.17188e-05	6e-09	-7.90625e-05
6.4e-09	-9.53125e-05	6.4e-09	9.6875e-06	6.4e-09	-2.4375e-05	6.4e-09	-9.32812e-05
6.8e-09	-0.000110312	6.8e-09	7.8125e-06	6.8e-09	-2.84375e-05	6.8e-09	-0.000112187
7.2e-09	-0.000129687	7.2e-09	5e-06	7.2e-09	-3.5e-05	7.2e-09	-0.000130781
7.6e-09	-0.000154062	7.6e-09	5.3125e-06	7.6e-09	-4.04687e-05	7.6e-09	-0.000151094
8e-09	-0.000173594	8e-09	3.4375e-06	8e-09	-4.84375e-05	8e-09	-0.000176406
8.4e-09	-0.000186094	8.4e-09	3.125e-07	8.4e-09	-5.3125e-05	8.4e-09	-0.000207969
8.8e-09	-0.000193125	8.8e-09	-4.53125e-06	8.8e-09	-6.78125e-05	8.8e-09	-0.000243594
9.2e-09	-0.000191719	9.2e-09	-1.0625e-05	9.2e-09	-7.76562e-05	9.2e-09	-0.000280312
9.6e-09	-0.0001775	9.6e-09	-1.57812e-05	9.6e-09	-9.04687e-05	9.6e-09	-0.000325
1e-08	-0.000165937	1e-08	-2.01562e-05	1e-08	-0.000106719	1e-08	-0.000365937
1.04e-08	-0.000175937	1.04e-08	-2.57812e-05	1.04e-08	-0.000123281	1.04e-08	-0.000419531
1.08e-08	-0.000194375	1.08e-08	-3.53125e-05	1.08e-08	-0.000137187	1.08e-08	-0.00047125
1.12e-08	-0.000210312	1.12e-08	-4.5625e-05	1.12e-08	-0.000161562	1.12e-08	-0.000534219
1.16e-08	-0.000229531	1.16e-08	-5.48437e-05	1.16e-08	-0.000181562	1.16e-08	-0.000594375
1.2e-08	-0.000262344	1.2e-08	-6.89062e-05	1.2e-08	-0.000209844	1.2e-08	-0.000662812
1.24e-08	-0.000288281	1.24e-08	-7.89062e-05	1.24e-08	-0.000238125	1.24e-08	-0.000732344
1.28e-08	-0.000312656	1.28e-08	-9.5e-05	1.28e-08	-0.000264531	1.28e-08	-0.000808906
1.32e-08	-0.000339687	1.32e-08	-0.000109219	1.32e-08	-0.000295781	1.32e-08	-0.000885938
1.36e-08	-0.000369531	1.36e-08	-0.000125312	1.36e-08	-0.000328437	1.36e-08	-0.00096875
1.4e-08	-0.00040625	1.4e-08	-0.000145312	1.4e-08	-0.000366719	1.4e-08	-0.00106
1.44e-08	-0.000445156	1.44e-08	-0.000167031	1.44e-08	-0.0004075	1.44e-08	-0.00115
1.48e-08	-0.000464375	1.48e-08	-0.000186562	1.48e-08	-0.000445312	1.48e-08	-0.00125
1.52e-08	-0.000483281	1.52e-08	-0.000210937	1.52e-08	-0.000489531	1.52e-08	-0.00135
1.56e-08	-0.000510625	1.56e-08	-0.000237656	1.56e-08	-0.000529844	1.56e-08	-0.00145
1.6e-08	-0.000539531	1.6e-08	-0.000263281	1.6e-08	-0.000575937	1.6e-08	-0.00155
1.64e-08	-0.000573906	1.64e-08	-0.000290781	1.64e-08	-0.000622656	1.64e-08	-0.00166
1.68e-08	-0.000602031	1.68e-08	-0.0003225	1.68e-08	-0.00067125	1.68e-08	-0.00176
1.72e-08	-0.000624062	1.72e-08	-0.000353437	1.72e-08	-0.00071625	1.72e-08	-0.00187
1.76e-08	-0.000637969	1.76e-08	-0.000385625	1.76e-08	-0.000769062	1.76e-08	-0.00199
1.8e-08	-0.000648437	1.8e-08	-0.000418906	1.8e-08	-0.000820938	1.8e-08	-0.00209
1.84e-08	-0.000656719	1.84e-08	-0.000459531	1.84e-08	-0.00087125	1.84e-08	-0.00221
1.88e-08	-0.000669219	1.88e-08	-0.000492812	1.88e-08	-0.000922656	1.88e-08	-0.00232
1.92e-08	-0.000691094	1.92e-08	-0.000532344	1.92e-08	-0.000982656	1.92e-08	-0.00244
1.96e-08	-0.00071125	1.96e-08	-0.000569531	1.96e-08	-0.00103	1.96e-08	-0.00256
2e-08	-0.000742188	2e-08	-0.0006175	2e-08	-0.00109	2e-08	-0.00267
2.04e-08	-0.000776094	2.04e-08	-0.000650937	2.04e-08	-0.00115	2.04e-08	-0.00279
2.08e-08	-0.000803125	2.08e-08	-0.000694219	2.08e-08	-0.0012	2.08e-08	-0.0029
2.12e-08	-0.000831563	2.12e-08	-0.000733125	2.12e-08	-0.00126	2.12e-08	-0.00302
2.16e-08	-0.000859844	2.16e-08	-0.000778281	2.16e-08	-0.00131	2.16e-08	-0.00314
2.2e-08	-0.000899687	2.2e-08	-0.00082	2.2e-08	-0.00137	2.2e-08	-0.00325
2.24e-08	-0.000927656	2.24e-08	-0.000865156	2.24e-08	-0.00142	2.24e-08	-0.00336
2.28e-08	-0.000958594	2.28e-08	-0.000907344	2.28e-08	-0.00147	2.28e-08	-0.00347
2.32e-08	-0.000994687	2.32e-08	-0.000952812	2.32e-08	-0.00153	2.32e-08	-0.00358
2.36e-08	-0.00103	2.36e-08	-0.000994687	2.36e-08	-0.00158	2.36e-08	-0.00369
2.4e-08	-0.00106	2.4e-08	-0.00104	2.4e-08	-0.00162	2.4e-08	-0.00379
2.44e-08	-0.00109	2.44e-08	-0.00109	2.44e-08	-0.00168	2.44e-08	-0.00389
2.48e-08	-0.00112	2.48e-08	-0.00113	2.48e-08	-0.00172	2.48e-08	-0.00399
2.52e-08	-0.00115	2.52e-08	-0.00117	2.52e-08	-0.00177	2.52e-08	-0.00409
2.56e-08	-0.00117	2.56e-08	-0.00122	2.56e-08	-0.00182	2.56e-08	-0.00418
2.6e-08	-0.00117	2.6e-08	-0.00126	2.6e-08	-0.00186	2.6e-08	-0.00427
2.64e-08	-0.00117	2.64e-08	-0.00131	2.64e-08	-0.0019	2.64e-08	-0.00435
2.68e-08	-0.00117	2.68e-08	-0.00135	2.68e-08	-0.00194	2.68e-08	-0.00443
2.72e-08	-0.00117	2.72e-08	-0.00139	2.72e-08	-0.00197	2.72e-08	-0.00451
2.76e-08	-0.00118	2.76e-08	-0.00143	2.76e-08	-0.00201	2.76e-08	-0.00459
2.8e-08	-0.0012	2.8e-08	-0.00147	2.8e-08	-0.00204	2.8e-08	-0.00465
2.84e-08	-0.00123	2.84e-08	-0.00151	2.84e-08	-0.00208	2.84e-08	-0.00472
2.88e-08	-0.00126	2.88e-08	-0.00155	2.88e-08	-0.00211	2.88e-08	-0.00478
2.92e-08	-0.00129	2.92e-08	-0.00158	2.92e-08	-0.00214	2.92e-08	-0.00484
2.96e-08	-0.00131	2.96e-08	-0.00162	2.96e-08	-0.00216	2.96e-08	-0.0049
3e-08	-0.00132	3e-08	-0.00165	3e-08	-0.00219	3e-08	-0.00495
3.04e-08	-0.00133	3.04e-08	-0.00169	3.04e-08	-0.00221	3.04e-08	-0.005
3.08e-08	-0.00135	3.08e-08	-0.00172	3.08e-08	-0.00224	3.08e-08	-0.00505
3.12e-08	-0.00136	3.12e-08	-0.00175	3.12e-08	-0.00226	3.12e-08	-0.00509
3.16e-08	-0.00139	3.16e-08	-0.00178	3.16e-08	-0.00228	3.16e-08	-0.00514
3.2e-08	-0.00142	3.2e-08	-0.00181	3.2e-08	-0.0023	3.2e-08	-0.00517
3.24e-08	-0.00145	3.24e-08	-0.00184	3.24e-08	-0.00231	3.24e-08	-0.0052
3.28e-08	-0.00148	3.28e-08	-0.00186	3.28e-08	-0.00233	3.28e-08	-0.00523
3.32e-08	-0.00149	3.32e-08	-0.00188	3.32e-08	-0.00234	3.32e-08	-0.00526
3.36e-08	-0.00151	3.36e-08	-0.00191	3.36e-08	-0.00235	3.36e-08	-0.00528
3.4e-08	-0.00151	3.4e-08	-0.00193	3.4e-08	-0.00236	3.4e-08	-0.0053
3.44e-08	-0.00151	3.44e-08	-0.00195	3.44e-08	-0.00237	3.44e-08	-0.00532
3.48e-08	-0.00149	3.48e-08	-0.00197	3.48e-08	-0.00238	3.48e-08	-0.00533
3.52e-08	-0.00149	3.52e-08	-0.00198	3.52e-08	-0.00238	3.52e-08	-0.00534
3.56e-08	-0.00149	3.56e-08	-0.002	3.56e-08	-0.00239	3.56e-08	-0.00534
3.6e-08	-0.00151	3.6e-08	-0.00202	3.6e-08	-0.00239	3.6e-08	-0.00536
3.64e-08	-0.00153	3.64e-08	-0.00203	3.64e-08	-0.00239	3.64e-08	-0.00536
3.68e-08	-0.00155	3.68e-08	-0.00204	3.68e-08	-0.00239	3.68e-08	-0.00535
3.72e-08	-0.00155	3.72e-08	-0.00205	3.72e-08	-0.00239	3.72e-08	-0.00535
3.76e-08	-0.00155	3.76e-08	-0.00206	3.76e-08	-0.00239	3.76e-08	-0.00535
3.8e-08	-0.00154	3.8e-08	-0.00207	3.8e-08	-0.00239	3.8e-08	-0.00534
3.84e-08	-0.00155	3.84e-08	-0.00208	3.84e-08	-0.00239	3.84e-08	-0.00533
3.88e-08	-0.00157	3.88e-08	-0.00209	3.88e-08	-0.00238	3.88e-08	-0.00532
3.92e-08	-0.00158	3.92e-08	-0.00209	3.92e-08	-0.00238	3.92e-08	-0.00531
3.96e-08	-0.0016	3.96e-08	-0.0021	3.96e-08	-0.00237	3.96e-08	-0.0053
4e-08	-0.00161	4e-08	-0.0021	4e-08	-0.00237	4e-08	-0.00528
4.04e-08	-0.00162	4.04e-08	-0.00211	4.04e-08	-0.00236	4.04e-08	-0.00526
4.08e-08	-0.00164	4.08e-08	-0.00211	4.08e-08	-0.00235	4.08e-08	-0.00525
4.12e-08	-0.00166	4.12e-08	-0.00211	4.12e-08	-0.00235	4.12e-08	-0.00522
4.16e-08	-0.00167	4.16e-08	-0.00211	4.16e-08	-0.00234	4.16e-08	-0.0052
4.2e-08	-0.00165	4.2e-08	-0.00211	4.2e-08	-0.00233	4.2e-08	-0.00518
4.24e-08	-0.00164	4.24e-08	-0.0021	4.24e-08	-0.00232	4.24e-08	-0.00516
4.28e-08	-0.00163	4.28e-08	-0.0021	4.28e-08	-0.00231	4.28e-08	-0.00513
4.32e-08	-0.00164	4.32e-08	-0.0021	4.32e-08	-0.0023	4.32e-08	-0.00511
4.36e-08	-0.00163	4.36e-08	-0.0021	4.36e-08	-0.00229	4.36e-08	-0.00508
4.4e-08	-0.00163	4.4e-08	-0.0021	4.4e-08	-0.00228	4.4e-08	-0.00506
4.44e-08	-0.00163	4.44e-08	-0.00209	4.44e-08	-0.00227	4.44e-08	-0.00503
4.48e-08	-0.00163	4.48e-08	-0.00208	4.48e-08	-0.00226	4.48e-08	-0.005
4.52e-08	-0.00164	4.52e-08	-0.00208	4.52e-08	-0.00224	4.52e-08	-0.00497
4.56e-08	-0.00164	4.56e-08	-0.00207	4.56e-08	-0.00224	4.56e-08	-0.00494
4.6e-08	-0.00165	4.6e-08	-0.00206	4.6e-08	-0.00223	4.6e-08	-0.00491
4.64e-08	-0.00167	4.64e-08	-0.00206	4.64e-08	-0.00222	4.64e-08	-0.00488
4.68e-08	-0.00168	4.68e-08	-0.00205	4.68e-08	-0.00221	4.68e-08	-0.00485
4.72e-08	-0.00168	4.72e-08	-0.00205	4.72e-08	-0.00219	4.72e-08	-0.00482
4.76e-08	-0.00169	4.76e-08	-0.00203	4.76e-08	-0.00218	4.76e-08	-0.00479
4.8e-08	-0.00169	4.8e-08	-0.00202	4.8e-08	-0.00217	4.8e-08	-0.00476
4.84e-08	-0.0017	4.84e-08	-0.00202	4.84e-08	-0.00216	4.84e-08	-0.00473
4.88e-08	-0.00171	4.88e-08	-0.00201	4.88e-08	-0.00215	4.88e-08	-0.0047
4.92e-08	-0.00172	4.92e-08	-0.002	4.92e-08	-0.00214	4.92e-08	-0.00467
4.96e-08	-0.00172	4.96e-08	-0.00199	4.96e-08	-0.00213	4.96e-08	-0.00465
5e-08	-0.00171	5e-08	-0.00198	5e-08	-0.00212	5e-08	-0.00461
5.04e-08	-0.00169	5.04e-08	-0.00197	5.04e-08	-0.00211	5.04e-08	-0.00459
5.08e-08	-0.00168	5.08e-08	-0.00196	5.08e-08	-0.0021	5.08e-08	-0.00456
5.12e-08	-0.00168	5.12e-08	-0.00195	5.12e-08	-0.00209	5.12e-08	-0.00453
5.16e-08	-0.00167	5.16e-08	-0.00194	5.16e-08	-0.00208	5.16e-08	-0.0045
5.2e-08	-0.00168	5.2e-08	-0.00193	5.2e-08	-0.00207	5.2e-08	-0.00447
5.24e-08	-0.00168	5.24e-08	-0.00191	5.24e-08	-0.00206	5.24e-08	-0.00445
5.28e-08	-0.00168	5.28e-08	-0.00191	5.28e-08	-0.00205	5.28e-08	-0.00441
5.32e-08	-0.00169	5.32e-08	-0.0019	5.32e-08	-0.00205	5.32e-08	-0.00439
5.36e-08	-0.0017	5.36e-08	-0.00188	5.36e-08	-0.00204	5.36e-08	-0.00436
5.4e-08	-0.00171	5.4e-08	-0.00187	5.4e-08	-0.00203	5.4e-08	-0.00433
5.44e-08	-0.0017	5.44e-08	-0.00186	5.44e-08	-0.00202	5.44e-08	-0.0043
5.48e-08	-0.0017	5.48e-08	-0.00185	5.48e-08	-0.00201	5.48e-08	-0.00427
5.52e-08	-0.00169	5.52e-08	-0.00184	5.52e-08	-0.002	5.52e-08	-0.00424
5.56e-08	-0.00169	5.56e-08	-0.00183	5.56e-08	-0.002	5.56e-08	-0.00421
5.6e-08	-0.00169	5.6e-08	-0.00182	5.6e-08	-0.00199	5.6e-08	-0.00419
5.64e-08	-0.00171	5.64e-08	-0.00181	5.64e-08	-0.00199	5.64e-08	-0.00416
5.68e-08	-0.00171	5.68e-08	-0.0018	5.68e-08	-0.00198	5.68e-08	-0.00413
5.72e-08	-0.00172	5.72e-08	-0.00178	5.72e-08	-0.00197	5.72e-08	-0.00411
5.76e-08	-0.00171	5.76e-08	-0.00177	5.76e-08	-0.00196	5.76e-08	-0.00408
5.8e-08	-0.0017	5.8e-08	-0.00176	5.8e-08	-0.00196	5.8e-08	-0.00405
5.84e-08	-0.00168	5.84e-08	-0.00175	5.84e-08	-0.00195	5.84e-08	-0.00403
5.88e-08	-0.00167	5.88e-08	-0.00174	5.88e-08	-0.00194	5.88e-08	-0.004
5.92e-08	-0.00167	5.92e-08	-0.00173	5.92e-08	-0.00193	5.92e-08	-0.00398
5.96e-08	-0.00166	5.96e-08	-0.00172	5.96e-08	-0.00193	5.96e-08	-0.00396
6e-08	-0.00165	6e-08	-0.00171	6e-08	-0.00193	6e-08	-0.00393
6.04e-08	-0.00166	6.04e-08	-0.0017	6.04e-08	-0.00192	6.04e-08	-0.00391
6.08e-08	-0.00166	6.08e-08	-0.00169	6.08e-08	-0.00191	6.08e-08	-0.00389
6.12e-08	-0.00166	6.12e-08	-0.00168	6.12e-08	-0.00191	6.12e-08	-0.00386
6.16e-08	-0.00166	6.16e-08	-0.00167	6.16e-08	-0.0019	6.16e-08	-0.00384
6.2e-08	-0.00166	6.2e-08	-0.00166	6.2e-08	-0.00189	6.2e-08	-0.00382
6.24e-08	-0.00166	6.24e-08	-0.00165	6.24e-08	-0.00189	6.24e-08	-0.00379
6.28e-08	-0.00165	6.28e-08	-0.00164	6.28e-08	-0.00188	6.28e-08	-0.00378
6.32e-08	-0.00166	6.32e-08	-0.00163	6.32e-08	-0.00188	6.32e-08	-0.00375
6.36e-08	-0.00166	6.36e-08	-0.00162	6.36e-08	-0.00188	6.36e-08	-0.00373
6.4e-08	-0.00167	6.4e-08	-0.00161	6.4e-08	-0.00187	6.4e-08	-0.00371
6.44e-08	-0.00169	6.44e-08	-0.0016	6.44e-08	-0.00186	6.44e-08	-0.00369
6.48e-08	-0.0017	6.48e-08	-0.00159	6.48e-08	-0.00186	6.48e-08	-0.00367
6.52e-08	-0.0017	6.52e-08	-0.00158	6.52e-08	-0.00185	6.52e-08	-0.00365
6.56e-08	-0.00168	6.56e-08	-0.00158	6.56e-08	-0.00185	6.56e-08	-0.00363
6.6e-08	-0.00167	6.6e-08	-0.00156	6.6e-08	-0.00184	6.6e-08	-0.00361
6.64e-08	-0.00167	6.64e-08	-0.00156	6.64e-08	-0.00184	6.64e-08	-0.00359
6.68e-08	-0.00167	6.68e-08	-0.00155	6.68e-08	-0.00184	6.68e-08	-0.00357
6.72e-08	-0.00166	6.72e-08	-0.00154	6.72e-08	-0.00183	6.72e-08	-0.00356
6.76e-08	-0.00165	6.76e-08	-0.00153	6.76e-08	-0.00182	6.76e-08	-0.00354
6.8e-08	-0.00163	6.8e-08	-0.00152	6.8e-08	-0.00182	6.8e-08	-0.00352
6.84e-08	-0.00162	6.84e-08	-0.00151	6.84e-08	-0.00182	6.84e-08	-0.0035
6.88e-08	-0.00162	6.88e-08	-0.00151	6.88e-08	-0.00181	6.88e-08	-0.00348
6.92e-08	-0.00162	6.92e-08	-0.0015	6.92e-08	-0.00181	6.92e-08	-0.00346
6.96e-08	-0.0016	6.96e-08	-0.00149	6.96e-08	-0.00181	6.96e-08	-0.00345
7e-08	-0.0016	7e-08	-0.00149	7e-08	-0.0018	7e-08	-0.00343
7.04e-08	-0.00161	7.04e-08	-0.00148	7.04e-08	-0.00179	7.04e-08	-0.00342
7.08e-08	-0.00162	7.08e-08	-0.00147	7.08e-08	-0.00179	7.08e-08	-0.0034
7.12e-08	-0.00162	7.12e-08	-0.00147	7.12e-08	-0.00179	7.12e-08	-0.00339
7.16e-08	-0.00163	7.16e-08	-0.00146	7.16e-08	-0.00179	7.16e-08	-0.00337
7.2e-08	-0.00164	7.2e-08	-0.00145	7.2e-08	-0.00178	7.2e-08	-0.00335
7.24e-08	-0.00165	7.24e-08	-0.00145	7.24e-08	-0.00178	7.24e-08	-0.00334
7.28e-08	-0.00165	7.28e-08	-0.00144	7.28e-08	-0.00177	7.28e-08	-0.00333
7.32e-08	-0.00165	7.32e-08	-0.00143	7.32e-08	-0.00177	7.32e-08	-0.00331
7.36e-08	-0.00165	7.36e-08	-0.00142	7.36e-08	-0.00177	7.36e-08	-0.0033
7.4e-08	-0.00165	7.4e-08	-0.00142	7.4e-08	-0.00176	7.4e-08	-0.00328
7.44e-08	-0.00165	7.44e-08	-0.00141	7.44e-08	-0.00176	7.44e-08	-0.00327
7.48e-08	-0.00164	7.48e-08	-0.00141	7.48e-08	-0.00175	7.48e-08	-0.00326
7.52e-08	-0.00164	7.52e-08	-0.0014	7.52e-08	-0.00175	7.52e-08	-0.00325
7.56e-08	-0.00164	7.56e-08	-0.0014	7.56e-08	-0.00175	7.56e-08	-0.00323
7.6e-08	-0.00163	7.6e-08	-0.00139	7.6e-08	-0.00174	7.6e-08	-0.00322
7.64e-08	-0.00162	7.64e-08	-0.00139	7.64e-08	-0.00174	7.64e-08	-0.00321
7.68e-08	-0.0016	7.68e-08	-0.00138	7.68e-08	-0.00174	7.68e-08	-0.00319
7.72e-08	-0.00157	7.72e-08	-0.00137	7.72e-08	-0.00173	7.72e-08	-0.00318
7.76e-08	-0.00156	7.76e-08	-0.00137	7.76e-08	-0.00173	7.76e-08	-0.00317
7.8e-08	-0.00156	7.8e-08	-0.00136	7.8e-08	-0.00173	7.8e-08	-0.00316
7.84e-08	-0.00156	7.84e-08	-0.00136	7.84e-08	-0.00172	7.84e-08	-0.00314
7.88e-08	-0.00157	7.88e-08	-0.00135	7.88e-08	-0.00172	7.88e-08	-0.00313
7.92e-08	-0.00157	7.92e-08	-0.00135	7.92e-08	-0.00172	7.92e-08	-0.00312
7.96e-08	-0.00157	7.96e-08	-0.00134	7.96e-08	-0.00171	7.96e-08	-0.00311
8e-08	-0.00157	8e-08	-0.00134	8e-08	-0.00171	8e-08	-0.00309
8.04e-08	-0.00158	8.04e-08	-0.00133	8.04e-08	-0.00171	8.04e-08	-0.00308
8.08e-08	-0.0016	8.08e-08	-0.00133	8.08e-08	-0.0017	8.08e-08	-0.00307
8.12e-08	-0.00159	8.12e-08	-0.00132	8.12e-08	-0.0017	8.12e-08	-0.00306
8.16e-08	-0.0016	8.16e-08	-0.00132	8.16e-08	-0.0017	8.16e-08	-0.00305
8.2e-08	-0.00159	8.2e-08	-0.00131	8.2e-08	-0.00169	8.2e-08	-0.00304
8.24e-08	-0.0016	8.24e-08	-0.00131	8.24e-08	-0.00169	8.24e-08	-0.00303
8.28e-08	-0.0016	8.28e-08	-0.00131	8.28e-08	-0.00169	8.28e-08	-0.00302
8.32e-08	-0.0016	8.32e-08	-0.0013	8.32e-08	-0.00168	8.32e-08	-0.00301
8.36e-08	-0.0016	8.36e-08	-0.0013	8.36e-08	-0.00168	8.36e-08	-0.00299
8.4e-08	-0.0016	8.4e-08	-0.0013	8.4e-08	-0.00168	8.4e-08	-0.00298
8.44e-08	-0.0016	8.44e-08	-0.00129	8.44e-08	-0.00167	8.44e-08	-0.00297
8.48e-08	-0.00159	8.48e-08	-0.00129	8.48e-08	-0.00167	8.48e-08	-0.00297
8.52e-08	-0.00158	8.52e-08	-0.00129	8.52e-08	-0.00167	8.52e-08	-0.00296
8.56e-08	-0.00157	8.56e-08	-0.00128	8.56e-08	-0.00166	8.56e-08	-0.00294
8.6e-08	-0.00156	8.6e-08	-0.00128	8.6e-08	-0.00166	8.6e-08	-0.00293
8.64e-08	-0.00156	8.64e-08	-0.00127	8.64e-08	-0.00165	8.64e-08	-0.00293
8.68e-08	-0.00156	8.68e-08	-0.00127	8.68e-08	-0.00165	8.68e-08	-0.00292
8.72e-08	-0.00154	8.72e-08	-0.00127	8.72e-08	-0.00165	8.72e-08	-0.00291
8.76e-08	-0.00154	8.76e-08	-0.00126	8.76e-08	-0.00165	8.76e-08	-0.00289
8.8e-08	-0.00155	8.8e-08	-0.00126	8.8e-08	-0.00164	8.8e-08	-0.00289
8.84e-08	-0.00155	8.84e-08	-0.00126	8.84e-08	-0.00164	8.84e-08	-0.00288
8.88e-08	-0.00155	8.88e-08	-0.00126	8.88e-08	-0.00164	8.88e-08	-0.00287
8.92e-08	-0.00155	8.92e-08	-0.00125	8.92e-08	-0.00163	8.92e-08	-0.00286
8.96e-08	-0.00154	8.96e-08	-0.00125	8.96e-08	-0.00163	8.96e-08	-0.00285
9e-08	-0.00154	9e-08	-0.00124	9e-08	-0.00163	9e-08	-0.00284
9.04e-08	-0.00155	9.04e-08	-0.00124	9.04e-08	-0.00162	9.04e-08	-0.00283
9.08e-08	-0.00156	9.08e-08	-0.00124	9.08e-08	-0.00162	9.08e-08	-0.00282
9.12e-08	-0.00156	9.12e-08	-0.00124	9.12e-08	-0.00162	9.12e-08	-0.00282
9.16e-08	-0.00156	9.16e-08	-0.00124	9.16e-08	-0.00161	9.16e-08	-0.00281
9.2e-08	-0.00156	9.2e-08	-0.00123	9.2e-08	-0.00161	9.2e-08	-0.0028
9.24e-08	-0.00156	9.24e-08	-0.00123	9.24e-08	-0.00161	9.24e-08	-0.00279
9.28e-08	-0.00156	9.28e-08	-0.00123	9.28e-08	-0.0016	9.28e-08	-0.00278
9.32e-08	-0.00155	9.32e-08	-0.00123	9.32e-08	-0.0016	9.32e-08	-0.00278
9.36e-08	-0.00154	9.36e-08	-0.00122	9.36e-08	-0.0016	9.36e-08	-0.00277
9.4e-08	-0.00153	9.4e-08	-0.00122	9.4e-08	-0.00159	9.4e-08	-0.00276
9.44e-08	-0.00153	9.44e-08	-0.00122	9.44e-08	-0.00159	9.44e-08	-0.00275
9.48e-08	-0.00153	9.48e-08	-0.00122	9.48e-08	-0.00159	9.48e-08	-0.00275
9.52e-08	-0.00153	9.52e-08	-0.00122	9.52e-08	-0.00159	9.52e-08	-0.00274
9.56e-08	-0.00152	9.56e-08	-0.00121	9.56e-08	-0.00158	9.56e-08	-0.00274
9.6e-08	-0.00152	9.6e-08	-0.00121	9.6e-08	-0.00158	9.6e-08	-0.00273
9.64e-08	-0.00152	9.64e-08	-0.00121	9.64e-08	-0.00157	9.64e-08	-0.00272
9.68e-08	-0.00151	9.68e-08	-0.00121	9.68e-08	-0.00157	9.68e-08	-0.00271
9.72e-08	-0.0015	9.72e-08	-0.0012	9.72e-08	-0.00157	9.72e-08	-0.0027
9.76e-08	-0.0015	9.76e-08	-0.0012	9.76e-08	-0.00156	9.76e-08	-0.0027
9.8e-08	-0.0015	9.8e-08	-0.0012	9.8e-08	-0.00156	9.8e-08	-0.00269
9.84e-08	-0.00152	9.84e-08	-0.0012	9.84e-08	-0.00156	9.84e-08	-0.00268
9.88e-08	-0.00153	9.88e-08	-0.0012	9.88e-08	-0.00155	9.88e-08	-0.00268
9.92e-08	-0.00153	9.92e-08	-0.00119	9.92e-08	-0.00155	9.92e-08	-0.00267
9.96e-08	-0.00153	9.96e-08	-0.00119	9.96e-08	-0.00155	9.96e-08	-0.00267
1e-07	-0.00153	1e-07	-0.00119	1e-07	-0.00155	1e-07	-0.00266
1.004e-07	-0.00152	1.004e-07	-0.00119	1.004e-07	-0.00154	1.004e-07	-0.00265
1.008e-07	-0.00151	1.008e-07	-0.00119	1.008e-07	-0.00154	1.008e-07	-0.00265
1.012e-07	-0.00151	1.012e-07	-0.00119	1.012e-07	-0.00153	1.012e-07	-0.00264
1.016e-07	-0.00152	1.016e-07	-0.00119	1.016e-07	-0.00153	1.016e-07	-0.00263
1.02e-07	-0.00152	1.02e-07	-0.00118	1.02e-07	-0.00153	1.02e-07	-0.00263
1.024e-07	-0.00152	1.024e-07	-0.00118	1.024e-07	-0.00152	1.024e-07	-0.00262
1.028e-07	-0.00151	1.028e-07	-0.00118	1.028e-07	-0.00152	1.028e-07	-0.00261
1.032e-07	-0.00151	1.032e-07	-0.00118	1.032e-07	-0.00152	1.032e-07	-0.00261
1.036e-07	-0.00151	1.036e-07	-0.00118	1.036e-07	-0.00152	1.036e-07	-0.00261
1.04e-07	-0.00151	1.04e-07	-0.00118	1.04e-07	-0.00151	1.04e-07	-0.0026
1.044e-07	-0.00151	1.044e-07	-0.00118	1.044e-07	-0.00151	1.044e-07	-0.0026
1.048e-07	-0.0015	1.048e-07	-0.00117	1.048e-07	-0.0015	1.048e-07	-0.00259
1.052e-07	-0.00149	1.052e-07	-0.00117	1.052e-07	-0.00151	1.052e-07	-0.00258
1.056e-07	-0.00148	1.056e-07	-0.00117	1.056e-07	-0.0015	1.056e-07	-0.00257
1.06e-07	-0.00148	1.06e-07	-0.00117	1.06e-07	-0.0015	1.06e-07	-0.00257
1.064e-07	-0.00149	1.064e-07	-0.00117	1.064e-07	-0.00149	1.064e-07	-0.00257
1.068e-07	-0.0015	1.068e-07	-0.00117	1.068e-07	-0.00149	1.068e-07	-0.00256
1.072e-07	-0.0015	1.072e-07	-0.00117	1.072e-07	-0.00149	1.072e-07	-0.00256
1.076e-07	-0.0015	1.076e-07	-0.00116	1.076e-07	-0.00149	1.076e-07	-0.00255
1.08e-07	-0.00149	1.08e-07	-0.00116	1.08e-07	-0.00149	1.08e-07	-0.00254
1.084e-07	-0.00149	1.084e-07	-0.00116	1.084e-07	-0.00148	1.084e-07	-0.00254
1.088e-07	-0.00149	1.088e-07	-0.00116	1.088e-07	-0.00148	1.088e-07	-0.00254
1.092e-07	-0.00149	1.092e-07	-0.00116	1.092e-07	-0.00147	1.092e-07	-0.00253
1.096e-07	-0.00148	1.096e-07	-0.00116	1.096e-07	-0.00147	1.096e-07	-0.00253
1.1e-07	-0.00147	1.1e-07	-0.00116	1.1e-07	-0.00147	1.1e-07	-0.00252
1.104e-07	-0.00146	1.104e-07	-0.00116	1.104e-07	-0.00147	1.104e-07	-0.00252
1.108e-07	-0.00147	1.108e-07	-0.00116	1.108e-07	-0.00146	1.108e-07	-0.00251
1.112e-07	-0.00146	1.112e-07	-0.00116	1.112e-07	-0.00146	1.112e-07	-0.0025
1.116e-07	-0.00146	1.116e-07	-0.00115	1.116e-07	-0.00146	1.116e-07	-0.0025
1.12e-07	-0.00146	1.12e-07	-0.00115	1.12e-07	-0.00145	1.12e-07	-0.00249
1.124e-07	-0.00147	1.124e-07	-0.00115	1.124e-07	-0.00145	1.124e-07	-0.00248
1.128e-07	-0.00147	1.128e-07	-0.00115	1.128e-07	-0.00145	1.128e-07	-0.00248
1.132e-07	-0.00146	1.132e-07	-0.00115	1.132e-07	-0.00144	1.132e-07	-0.00248
1.136e-07	-0.00146	1.136e-07	-0.00115	1.136e-07	-0.00144	1.136e-07	-0.00247
1.14e-07	-0.00146	1.14e-07	-0.00115	1.14e-07	-0.00144	1.14e-07	-0.00247
1.144e-07	-0.00147	1.144e-07	-0.00115	1.144e-07	-0.00144	1.144e-07	-0.00246
1.148e-07	-0.00148	1.148e-07	-0.00115	1.148e-07	-0.00143	1.148e-07	-0.00246
1.152e-07	-0.00148	1.152e-07	-0.00115	1.152e-07	-0.00143	1.152e-07	-0.00246
1.156e-07	-0.00148	1.156e-07	-0.00115	1.156e-07	-0.00143	1.156e-07	-0.00245
1.16e-07	-0.00147	1.16e-07	-0.00115	1.16e-07	-0.00143	1.16e-07	-0.00244
1.164e-07	-0.00147	1.164e-07	-0.00115	1.164e-07	-0.00143	1.164e-07	-0.00244
1.168e-07	-0.00146	1.168e-07	-0.00115	1.168e-07	-0.00142	1.168e-07	-0.00244
1.172e-07	-0.00146	1.172e-07	-0.00115	1.172e-07	-0.00142	1.172e-07	-0.00243
1.176e-07	-0.00146	1.176e-07	-0.00115	1.176e-07	-0.00142	1.176e-07	-0.00243
1.18e-07	-0.00147	1.18e-07	-0.00115	1.18e-07	-0.00142	1.18e-07	-0.00243
1.184e-07	-0.00146	1.184e-07	-0.00115	1.184e-07	-0.00141	1.184e-07	-0.00242
1.188e-07	-0.00146	1.188e-07	-0.00114	1.188e-07	-0.00141	1.188e-07	-0.00242
1.192e-07	-0.00145	1.192e-07	-0.00115	1.192e-07	-0.0014	1.192e-07	-0.00241
1.196e-07	-0.00145	1.196e-07	-0.00115	1.196e-07	-0.00141	1.196e-07	-0.00241
1.2e-07	-0.00144	1.2e-07	-0.00114	1.2e-07	-0.0014	1.2e-07	-0.0024
1.204e-07	-0.00144	1.204e-07	-0.00114	1.204e-07	-0.0014	1.204e-07	-0.0024
1.208e-07	-0.00144	1.208e-07	-0.00114	1.208e-07	-0.0014	1.208e-07	-0.00239
1.212e-07	-0.00145	1.212e-07	-0.00114	1.212e-07	-0.00139	1.212e-07	-0.00239
1.216e-07	-0.00146	1.216e-07	-0.00114	1.216e-07	-0.00139	1.216e-07	-0.00239
1.22e-07	-0.00146	1.22e-07	-0.00114	1.22e-07	-0.00139	1.22e-07	-0.00238
1.224e-07	-0.00146	1.224e-07	-0.00114	1.224e-07	-0.00139	1.224e-07	-0.00238
1.228e-07	-0.00146	1.228e-07	-0.00114	1.228e-07	-0.00139	1.228e-07	-0.00237
1.232e-07	-0.00147	1.232e-07	-0.00114	1.232e-07	-0.00138	1.232e-07	-0.00237
1.236e-07	-0.00147	1.236e-07	-0.00114	1.236e-07	-0.00138	1.236e-07	-0.00237
1.24e-07	-0.00147	1.24e-07	-0.00114	1.24e-07	-0.00138	1.24e-07	-0.00236
1.244e-07	-0.00146	1.244e-07	-0.00114	1.244e-07	-0.00138	1.244e-07	-0.00236
1.248e-07	-0.00146	1.248e-07	-0.00114	1.248e-07	-0.00137	1.248e-07	-0.00236
1.252e-07	-0.00146	1.252e-07	-0.00114	1.252e-07	-0.00137	1.252e-07	-0.00235
1.256e-07	-0.00147	1.256e-07	-0.00113	1.256e-07	-0.00137	1.256e-07	-0.00235
1.26e-07	-0.00147	1.26e-07	-0.00114	1.26e-07	-0.00137	1.26e-07	-0.00234
1.264e-07	-0.00147	1.264e-07	-0.00114	1.264e-07	-0.00137	1.264e-07	-0.00234
1.268e-07	-0.00145	1.268e-07	-0.00114	1.268e-07	-0.00136	1.268e-07	-0.00234
1.272e-07	-0.00144	1.272e-07	-0.00113	1.272e-07	-0.00136	1.272e-07	-0.00233
1.276e-07	-0.00143	1.276e-07	-0.00113	1.276e-07	-0.00136	1.276e-07	-0.00233
1.28e-07	-0.00143	1.28e-07	-0.00113	1.28e-07	-0.00136	1.28e-07	-0.00233
1.284e-07	-0.00144	1.284e-07	-0.00114	1.284e-07	-0.00136	1.284e-07	-0.00233
1.288e-07	-0.00143	1.288e-07	-0.00113	1.288e-07	-0.00135	1.288e-07	-0.00232
1.292e-07	-0.00143	1.292e-07	-0.00114	1.292e-07	-0.00135	1.292e-07	-0.00232
1.296e-07	-0.00143	1.296e-07	-0.00113	1.296e-07	-0.00135	1.296e-07	-0.00231
1.3e-07	-0.00143	1.3e-07	-0.00113	1.3e-07	-0.00134	1.3e-07	-0.00231
1.304e-07	-0.00143	1.304e-07	-0.00113	1.304e-07	-0.00134	1.304e-07	-0.00231
1.308e-07	-0.00144	1.308e-07	-0.00113	1.308e-07	-0.00134	1.308e-07	-0.00231
1.312e-07	-0.00144	1.312e-07	-0.00113	1.312e-07	-0.00134	1.312e-07	-0.0023
1.316e-07	-0.00145	1.316e-07	-0.00113	1.316e-07	-0.00134	1.316e-07	-0.0023
1.32e-07	-0.00145	1.32e-07	-0.00113	1.32e-07	-0.00133	1.32e-07	-0.0023
1.324e-07	-0.00145	1.324e-07	-0.00113	1.324e-07	-0.00133	1.324e-07	-0.0023
1.328e-07	-0.00144	1.328e-07	-0.00113	1.328e-07	-0.00133	1.328e-07	-0.00229
1.332e-07	-0.00143	1.332e-07	-0.00113	1.332e-07	-0.00133	1.332e-07	-0.00229
1.336e-07	-0.00143	1.336e-07	-0.00113	1.336e-07	-0.00133	1.336e-07	-0.00229
1.34e-07	-0.00143	1.34e-07	-0.00113	1.34e-07	-0.00132	1.34e-07	-0.00228
1.344e-07	-0.00143	1.344e-07	-0.00113	1.344e-07	-0.00132	1.344e-07	-0.00228
1.348e-07	-0.00144	1.348e-07	-0.00113	1.348e-07	-0.00132	1.348e-07	-0.00228
1.352e-07	-0.00145	1.352e-07	-0.00113	1.352e-07	-0.00132	1.352e-07	-0.00228
1.356e-07	-0.00145	1.356e-07	-0.00113	1.356e-07	-0.00131	1.356e-07	-0.00227
1.36e-07	-0.00145	1.36e-07	-0.00113	1.36e-07	-0.00131	1.36e-07	-0.00227
1.364e-07	-0.00144	1.364e-07	-0.00113	1.364e-07	-0.00131	1.364e-07	-0.00227
1.368e-07	-0.00144	1.368e-07	-0.00113	1.368e-07	-0.00131	1.368e-07	-0.00226
1.372e-07	-0.00142	1.372e-07	-0.00113	1.372e-07	-0.0013	1.372e-07	-0.00226
1.376e-07	-0.00141	1.376e-07	-0.00113	1.376e-07	-0.0013	1.376e-07	-0.00226
1.38e-07	-0.00141	1.38e-07	-0.00112	1.38e-07	-0.0013	1.38e-07	-0.00226
1.384e-07	-0.00141	1.384e-07	-0.00113	1.384e-07	-0.0013	1.384e-07	-0.00225
1.388e-07	-0.0014	1.388e-07	-0.00112	1.388e-07	-0.0013	1.388e-07	-0.00225
1.392e-07	-0.0014	1.392e-07	-0.00113	1.392e-07	-0.0013	1.392e-07	-0.00225
1.396e-07	-0.00141	1.396e-07	-0.00113	1.396e-07	-0.00129	1.396e-07	-0.00225
1.4e-07	-0.00141	1.4e-07	-0.00112	1.4e-07	-0.00129	1.4e-07	-0.00225
1.404e-07	-0.00141	1.404e-07	-0.00112	1.404e-07	-0.00129	1.404e-07	-0.00225
1.408e-07	-0.00142	1.408e-07	-0.00112	1.408e-07	-0.00129	1.408e-07	-0.00224
1.412e-07	-0.00143	1.412e-07	-0.00113	1.412e-07	-0.00128	1.412e-07	-0.00224
1.416e-07	-0.00143	1.416e-07	-0.00112	1.416e-07	-0.00128	1.416e-07	-0.00224
1.42e-07	-0.00143	1.42e-07	-0.00113	1.42e-07	-0.00128	1.42e-07	-0.00224
1.424e-07	-0.00144	1.424e-07	-0.00112	1.424e-07	-0.00127	1.424e-07	-0.00223
1.428e-07	-0.00143	1.428e-07	-0.00112	1.428e-07	-0.00127	1.428e-07	-0.00223
1.432e-07	-0.00142	1.432e-07	-0.00112	1.432e-07	-0.00127	1.432e-07	-0.00223
1.436e-07	-0.00143	1.436e-07	-0.00112	1.436e-07	-0.00127	1.436e-07	-0.00223
1.44e-07	-0.00142	1.44e-07	-0.00112	1.44e-07	-0.00127	1.44e-07	-0.00222
1.444e-07	-0.00142	1.444e-07	-0.00112	1.444e-07	-0.00126	1.444e-07	-0.00222
1.448e-07	-0.0014	1.448e-07	-0.00112	1.448e-07	-0.00126	1.448e-07	-0.00222
1.452e-07	-0.0014	1.452e-07	-0.00112	1.452e-07	-0.00126	1.452e-07	-0.00222
1.456e-07	-0.0014	1.456e-07	-0.00112	1.456e-07	-0.00126	1.456e-07	-0.00221
1.46e-07	-0.0014	1.46e-07	-0.00112	1.46e-07	-0.00125	1.46e-07	-0.00221
1.464e-07	-0.00141	1.464e-07	-0.00112	1.464e-07	-0.00126	1.464e-07	-0.00221
1.468e-07	-0.00141	1.468e-07	-0.00112	1.468e-07	-0.00125	1.468e-07	-0.00221
1.472e-07	-0.00141	1.472e-07	-0.00112	1.472e-07	-0.00125	1.472e-07	-0.0022
1.476e-07	-0.0014	1.476e-07	-0.00112	1.476e-07	-0.00124	1.476e-07	-0.0022
1.48e-07	-0.0014	1.48e-07	-0.00112	1.48e-07	-0.00124	1.48e-07	-0.0022
1.484e-07	-0.0014	1.484e-07	-0.00112	1.484e-07	-0.00124	1.484e-07	-0.0022
1.488e-07	-0.0014	1.488e-07	-0.00112	1.488e-07	-0.00124	1.488e-07	-0.0022
1.492e-07	-0.0014	1.492e-07	-0.00112	1.492e-07	-0.00124	1.492e-07	-0.00219
1.496e-07	-0.0014	1.496e-07	-0.00113	1.496e-07	-0.00124	1.496e-07	-0.00219
1.5e-07	-0.00141	1.5e-07	-0.00112	1.5e-07	-0.00123	1.5e-07	-0.00219

## Sheet: Figure 3f
Volt (V)	Jsc (mA/cm^2)	Volt (V)	Jsc (mA/cm^2)
-0.1	21.7974	2	-138.409
-0.08	21.7781	1.98	-122.058
-0.06	21.7799	1.96	-107.265
-0.04	21.7723	1.94	-92.5944
-0.02	21.7646	1.92	-78.8319
0	21.7534	1.9	-66.0346
0.02	21.7392	1.88	-54.2366
0.04	21.7259	1.86	-43.4117
0.06	21.7138	1.84	-33.5738
0.08	21.7048	1.82	-24.715
0.1	21.698	1.8	-16.8357
0.12	21.6903	1.78	-9.88794
0.14	21.679	1.76	-3.86051
0.16	21.6637	1.74	1.28178
0.18	21.6495	1.72	5.59703
0.2	21.6353	1.7	9.16256
0.22	21.6248	1.68	12.0302
0.24	21.6161	1.66	14.296
0.26	21.6095	1.64	16.0515
0.28	21.6014	1.62	17.3779
0.3	21.5899	1.6	18.3594
0.32	21.5782	1.58	19.0736
0.34	21.5649	1.56	19.5843
0.36	21.5518	1.54	19.9466
0.38	21.5408	1.52	20.201
0.4	21.5326	1.5	20.38
0.42	21.5227	1.48	20.5096
0.44	21.5119	1.46	20.6052
0.46	21.4992	1.44	20.6806
0.48	21.4853	1.42	20.7438
0.5	21.4705	1.4	20.7954
0.52	21.457	1.38	20.8373
0.54	21.4463	1.36	20.8743
0.56	21.4362	1.34	20.9035
0.58	21.4243	1.32	20.9298
0.6	21.4103	1.3	20.9569
0.62	21.3957	1.28	20.9834
0.64	21.3809	1.26	21.0073
0.66	21.3655	1.24	21.031
0.68	21.3504	1.22	21.0491
0.7	21.3393	1.2	21.0634
0.72	21.3265	1.18	21.077
0.74	21.3113	1.16	21.0939
0.76	21.2972	1.14	21.113
0.78	21.2824	1.12	21.1372
0.8	21.2677	1.1	21.1614
0.82	21.2532	1.08	21.1795
0.84	21.2379	1.06	21.1932
0.86	21.2231	1.04	21.2032
0.88	21.2083	1.02	21.2113
0.9	21.1892	1	21.2229
0.92	21.1692	0.98	21.2378
0.94	21.1472	0.96	21.2554
0.96	21.1243	0.94	21.2725
0.98	21.1024	0.92	21.2868
1	21.0858	0.9	21.2974
1.02	21.0682	0.88	21.3111
1.04	21.0535	0.86	21.3228
1.06	21.0356	0.84	21.3361
1.08	21.01	0.82	21.3525
1.1	20.9842	0.8	21.3682
1.12	20.9603	0.78	21.3785
1.14	20.9336	0.76	21.3879
1.16	20.9108	0.74	21.3964
1.18	20.8895	0.72	21.4047
1.2	20.8629	0.7	21.4147
1.22	20.8363	0.68	21.4302
1.24	20.8074	0.66	21.4442
1.26	20.7797	0.64	21.4588
1.28	20.751	0.62	21.4729
1.3	20.7204	0.6	21.4847
1.32	20.6851	0.58	21.4949
1.34	20.6428	0.56	21.5043
1.36	20.5941	0.54	21.515
1.38	20.5396	0.52	21.5261
1.4	20.4736	0.5	21.5369
1.42	20.4	0.48	21.5483
1.44	20.3122	0.46	21.5589
1.46	20.2027	0.44	21.5678
1.48	20.064	0.42	21.5751
1.5	19.8818	0.4	21.5858
1.52	19.6366	0.38	21.595
1.54	19.3048	0.36	21.6047
1.56	18.8511	0.34	21.6158
1.58	18.2293	0.32	21.6255
1.6	17.3803	0.3	21.6316
1.62	16.2321	0.28	21.6382
1.64	14.705	0.26	21.6454
1.66	12.7248	0.24	21.6513
1.68	10.2343	0.22	21.6615
1.7	7.16964	0.2	21.6718
1.72	3.48369	0.18	21.6832
1.74	-0.87632	0.16	21.6955
1.76	-5.95633	0.14	21.7053
1.78	-11.7991	0.12	21.7142
1.8	-18.4357	0.1	21.7243
1.82	-25.9092	0.08	21.7344
1.84	-34.2545	0.06	21.7417
1.86	-43.508	0.04	21.7504
1.88	-53.7306	0.02	21.7552
1.9	-64.9443	0	21.7606
1.92	-77.2837	-0.02	21.7673
1.94	-90.8052	-0.04	21.7762
1.96	-105.55	-0.06	21.7852
1.98	-120.33	-0.08	21.7916
2	-137.62	-0.1	21.8108

## Sheet: Figure 3g
Wavelength (nm)	EQE(%)	Wavelength (nm)	EQE(%)
300	30.3721	300	0.34917
310	39.6629	310	0.43855
320	47.6743	320	0.44703
330	54.9695	330	0.37814
340	60.9224	340	0.24513
350	70.0409	350	0.32073
360	75.5849	360	0.53845
370	77.9664	370	0.50527
380	80.7876	380	1.04404
390	83.8776	390	0.43959
400	84.6371	400	0.43296
410	84.8495	410	0.43174
420	84.3081	420	0.40136
430	83.874	430	0.41409
440	83.6868	440	0.43446
450	83.9392	450	0.45384
460	83.8166	460	0.44639
470	83.7085	470	0.44341
480	84.1094	480	0.45986
490	84.853	490	0.43948
500	85.4835	500	0.46957
510	86.8657	510	0.49264
520	88.3217	520	0.66499
530	88.9144	530	0.85584
540	89.6099	540	0.90924
550	90.5637	550	0.87261
560	91.3776	560	1.05699
570	91.8999	570	1.33173
580	92.2052	580	1.6264
590	92.4338	590	1.95703
600	92.7068	600	2.40753
610	92.5106	610	2.90466
620	90.6387	620	3.4414
630	90.4511	630	4.0699
640	90.0008	640	4.75613
650	90.3265	650	5.39769
660	90.1193	660	6.08012
670	89.1282	670	6.78178
680	88.921	680	7.3214
690	89.1618	690	7.76385
700	88.5317	700	8.11569
710	88.8885	710	8.46923
720	87.584	720	10.5073
730	76.4372	730	21.6885
740	48.2764	740	48.5381
750	19.519	750	76.7635
760	6.09003	760	88.8771
770	2.01278	770	93.021
780	0.6804	780	93.6505
790	0.53523	790	93.8966
800	1.50712	800	94.1255
810	0.18026	810	94.0905
820	0.52415	820	93.2518
830	0.3094	830	93.839
840	0.2476	840	93.495
850	0.96819	850	92.4632
860	0.97489	860	92.9377
870	0.16753	870	92.4826
880	0.3654	880	92.5386
890	0.15255	890	93.048
900	0.50767	900	92.5587
910	0.13744	910	92.556
920	0.1984	920	92.5602
930	0.43774	930	93.0973
940	0.31335	940	92.3051
950	0.01279	950	91.9899
960	0.75986	960	90.8455
970	0.63189	970	90.4951
980	0.02761	980	90.4607
990	0.17207	990	89.6121
1000	0.07646	1000	88.4154
1010	0.08011	1010	87.3808
1020	0.10644	1020	87.5531
1030	0.07931	1030	87.142
1040	0.13002	1040	86.7103
1050	0.10287	1050	86.2573
1060	0.11271	1060	85.8174
1070	0.14792	1070	85.5977
1080	0.16763	1080	84.9111
1090	0.18801	1090	83.8529
1100	0.16759	1100	82.647
1110	0.04271	1110	81.4752
1120	0.0601	1120	80.2833
1130	0.00714	1130	77.9067
1140	0.2349	1140	75.4933
1150	0.28283	1150	72.0893
1160	0.10563	1160	68.8149
1170	0.18217	1170	64.1229
1180	0.07843	1180	60.9307
1190	0.19878	1190	55.367
1200	0.34629	1200	46.6591
1210	0.18819	1210	36.0316
1220	0.62989	1220	26.9209
1230	0.14301	1230	20.1492
1240	0.20586	1240	14.6735
1250	0.05464	1250	10.0458
1260	0.10922	1260	5.96802
1270	0.26589	1270	4.01376
1280	0.0474	1280	2.6757
1290	0.09094	1290	1.47022
1300	0.23403	1300	0.81473

## Sheet: Figure 3h
Year	PCE(%)
2015.4	10.9
2017.6	11.03
2018.7	22.43
2019.3	21.6
2019.9	23.26
2022.4	23.5
2022.7	24.2
2025.4	26.3
2025.7	30.71

## Sheet: Figure 4b
Time (h)	Normalized PCE	Normalized PCE	Normalized PCE	Normalized PCE
0	1	1	1	1
187	1.004	1.0035	0.9996	1.0028
504	0.991	0.9956	1.0021	1.0001
1092	0.9895	0.9969	0.98968	0.9959
1872	0.97646	0.9941	0.98535	0.9968
2400	0.97023	0.99201	0.98206	0.9953
3014	0.96166	0.99306	0.97398	0.9961
3600	0.96186	0.98572	0.97462	0.9912
4272	0.9486	0.98243	0.96316	0.9901
5280	0.9292	0.97795	0.95863	0.9912
6040	0.9021	0.97669	0.95201	0.9881
6624	0.88643	0.97296	0.94673	0.98734

## Sheet: Figure 4c
Time (h)	Normalized PCE	Normalized PCE	Normalized PCE	Normalized PCE
0	1	1	1	1
66	0.98182	0.99218	0.95936	0.9928
148	0.9667	0.98007	0.91456	0.97374
209	0.94535	0.96733	0.85742	0.95703
341	0.91898	0.95103	0.79531	0.93409
440	0.81719	0.93805	0.7066	0.90399
678	0.76235	0.90832	0.51114	0.86112

## Sheet: Figure 4d
Time (h)	Normalized PCE	Time (h)	Normalized PCE	Time (h)	Normalized PCE	Time (h)	Normalized PCE
0	1	0	1	0	1	0	1
4	1.01944	4	1.02627	4	1.02074	4	1.02038
8	1.02145	8	1.01505	8	1.01893	8	1.02048
12	1.02024	12	1.01342	12	1.01779	12	1.01962
16	1.01902	16	1.00922	16	1.01723	16	1.01726
20	1.01732	20	1.00629	20	1.01906	20	1.01618
24	1.01802	24	1.01141	24	1.01797	24	1.01565
28	1.01899	28	1.01061	28	1.01769	28	1.01375
32	1.01489	32	1.00913	32	1.01693	32	1.01274
36	1.01602	36	1.00813	36	1.01603	36	1.01084
40	1.01655	40	1.00757	40	1.01517	40	1.00935
44	1.01237	44	1.00731	44	1.01391	44	1.00857
48	1.00969	48	1.00662	48	1.01277	48	1.00809
52	1.00653	52	1.00448	52	1.01082	52	1.00859
57	1.0022	56	1.004	56	1.00552	56	1.00894
62	0.99865	60	1.00267	60	1.00486	60	1.00842
67	0.99606	64	1.00397	64	1.00383	64	1.00781
72	0.9939	68	1.00329	68	1.00905	68	1.00571
77	0.99206	72	1.0023	72	1.00786	72	1.00503
82	0.99064	76	1.00257	76	1.00953	76	1.00657
87	0.98941	80	1.00156	80	1.0123	80	1.00545
92	0.98809	84	0.9999	84	1.00985	84	1.00514
97	0.98893	88	0.99884	88	0.9986	88	1.00422
102	0.987	93	0.99815	93	1.00167	93	1.00379
107	0.98436	98	0.99906	98	1.0007	98	1.00275
112	0.98149	103	0.99934	103	0.99992	103	1.00176
117	0.97951	108	0.99896	108	1.00005	108	0.99894
122	0.97644	113	1.00388	113	1.00147	113	0.99681
127	0.97814	118	0.99766	118	1.00292	118	0.99663
132	0.97997	123	0.9973	123	1.00117	123	0.99649
137	0.98141	128	0.997	128	1.00138	128	0.99591
142	0.98291	133	0.99674	133	0.99881	133	0.99545
147	0.97774	138	0.99714	138	0.99592	138	0.9948
152	0.97313	143	0.99388	143	0.99291	143	0.9951
157	0.97413	148	0.99234	148	0.99179	148	0.99524
162	0.9713	153	0.98817	153	0.99054	153	0.99563
167	0.96395	158	0.99037	158	0.98957	158	0.99717
172	0.96065	163	0.98598	163	0.98786	163	0.99621
177	0.95884	168	0.98573	168	0.98616	168	0.99718
182	0.96022	173	0.98534	173	0.98594	173	0.99684
187	0.96227	178	0.98476	178	0.98379	178	0.99618
192	0.9628	183	0.98403	183	0.98153	183	0.99539
197	0.9621	188	0.98345	188	0.97811	188	0.99506
202	0.95937	193	0.97809	193	0.97735	193	0.99597
207	0.95629	198	0.97646	198	0.97493	198	0.99672
212	0.95731	203	0.97503	203	0.97217	203	0.99668
217	0.95376	208	0.98247	208	0.9708	208	0.99619
222	0.95044	213	0.97883	213	0.96816	213	0.99541
227	0.95038	218	0.97767	218	0.96859	218	0.99435
232	0.94644	223	0.9747	223	0.97006	223	0.9935
237	0.94209	228	0.96906	228	0.9729	228	0.99287
242	0.93794	233	0.96807	233	0.96925	233	0.99012
247	0.93421	238	0.96741	238	0.96438	238	0.99234
252	0.93287	243	0.96714	243	0.96167	243	0.99076
257	0.93154	248	0.96611	248	0.96306	248	0.98992
262	0.92978	253	0.96589	253	0.95956	253	0.99037
267	0.92928	258	0.96397	258	0.95746	258	0.99016
272	0.9267	263	0.96267	263	0.95557	263	0.99077
277	0.92387	268	0.96099	268	0.95489	268	0.98968
282	0.92437	273	0.95965	273	0.95266	273	0.9873
287	0.92539	278	0.95942	278	0.95219	278	0.98705
292	0.92157	283	0.95924	283	0.95288	283	0.98769
297	0.91845	288	0.95883	288	0.9521	288	0.98539
302	0.91542	293	0.95841	293	0.94752	293	0.98513
307	0.9159	298	0.95798	298	0.94737	298	0.98577
312	0.91649	303	0.95722	303	0.94695	303	0.98365
317	0.91302	308	0.95704	308	0.94796	308	0.98047
322	0.9101	313	0.95696	313	0.94778	313	0.98264
327	0.90721	318	0.95676	318	0.94619	318	0.98242
332	0.90522	323	0.95665	323	0.94488	323	0.9786
337	0.90247	328	0.95369	328	0.94409	328	0.97614
342	0.90096	333	0.95338	333	0.9409	333	0.9742
347	0.8996	338	0.95332	338	0.94025	338	0.97363
352	0.89886	343	0.9526	343	0.93807	343	0.97318
357	0.89691	348	0.95277	348	0.93818	348	0.97243
362	0.8955	353	0.95255	353	0.93913	353	0.97233
367	0.89539	358	0.95224	358	0.94113	358	0.9702
372	0.8952	363	0.95194	363	0.9396	363	0.96855
377	0.89287	368	0.95162	368	0.93773	368	0.96697
382	0.89064	373	0.95144	373	0.93619	373	0.96659
387	0.88841	378	0.95119	378	0.9361	378	0.96587
392	0.88632	383	0.95093	383	0.93489	383	0.96657
397	0.88378	388	0.95068	388	0.93312	388	0.96642
402	0.88149	393	0.95026	393	0.93143	393	0.96589
407	0.87952	398	0.94963	398	0.92925	398	0.96627
412	0.87815	403	0.94905	403	0.92565	403	0.96878
417	0.87573	408	0.94847	408	0.92336	408	0.96882
422	0.8738	413	0.94795	413	0.91966	413	0.96888
427	0.87081	418	0.94737	418	0.9159	418	0.96831
432	0.8686	423	0.94689	423	0.91376	423	0.96765
437	0.86669	428	0.94615	428	0.91266	428	0.96733
442	0.86393	433	0.94554	433	0.91204	433	0.96821
447	0.86319	438	0.94497	438	0.91127	438	0.96721
452	0.86158	443	0.94627	443	0.91052	443	0.96471
457	0.85974	448	0.94687	448	0.90991	448	0.96396
462	0.85744	453	0.9461	453	0.90931	453	0.96285
467	0.85539	458	0.94553	458	0.90848	458	0.9635
		463	0.94466	463	0.90781	463	0.96276
		468	0.94367	468	0.90697	468	0.96222
		473	0.94288	473	0.90609	473	0.96139
		478	0.94205	478	0.90533	478	0.96096
		483	0.94131	483	0.90539	483	0.96054
		488	0.94052	488	0.90541	488	0.9602
		493	0.93976	493	0.90546	493	0.95975
		498	0.93892	498	0.90473	498	0.95918
		503	0.93787	503	0.90356	503	0.95862
		508	0.93734	508	0.90204	508	0.95808
		513	0.93629	513	0.90126	513	0.95751
		518	0.9351	518	0.90018	518	0.95705
		523	0.93403	523	0.89914	523	0.95661
		528	0.93329	528	0.89779	528	0.95615
		533	0.93232	533	0.89656	533	0.95549
		538	0.93089	538	0.89553	538	0.95501
		543	0.92784	543	0.89429	543	0.9546
		548	0.92697	548	0.89317	548	0.95377
		553	0.92597	553	0.89206	553	0.95328
		558	0.92509	558	0.89122	558	0.95253
		563	0.92448	563	0.89034	563	0.95254
		568	0.92376	568	0.88915	568	0.95264
		573	0.92297	573	0.88819	573	0.95182
		578	0.92227	578	0.88703	578	0.95107
		583	0.92167	583	0.88581	583	0.94954
		588	0.92117	588	0.88488	588	0.94842
				593	0.88369	593	0.94659
				598	0.88301	598	0.9458
				603	0.88192	603	0.94523
						608	0.94467
						613	0.94405
						618	0.94354
						623	0.94284
						628	0.94231
						633	0.94171
						638	0.94119
						643	0.94073
						648	0.94025
						653	0.93988
						658	0.93944
						663	0.93905
